# Supplementary material for: Pericardial anisakiasis: unravelling diagnostic challenges in an unprecedented extra-abdominal manifestation: a case report
Source: Eur Heart J Case Rep. 2024 Feb 19;8(3):ytae093. doi: 10.1093/ehjcr/ytae093 (PMC10919384; doi:10.1093/ehjcr/ytae093)
Supplement: ytae093_Supplementary_Data [file ytae093_supplementary_data.zip]

Archive with 2 entries (2 files):
- Echocardiography 1.mp4
- Echocardiography 2.mp4
